# Supplementary material for: Integrin Subunit Alpha M, ITGAM Nonsynonymous SNP Is Associated with Knee Osteoarthritis among Thais: A Case-Control Study
Source: Curr Issues Mol Biol. 2023 May 9;45(5):4168–80. doi: 10.3390/cimb45050265 (PMC10217114; doi:10.3390/cimb45050265)
Supplement: Supplementary file 1 [file cimb-45-00265-s001.zip]

Archive with 1 entries (1 files):
- cimb-2377212-supplementary.pdf
